# Supplementary material for: Comparing Computational Peritoneal Dialysis Models in Pigs and Patients
Source: Toxins (Basel). 2025 Jun 28;17(7):329. doi: 10.3390/toxins17070329 (PMC12298135; doi:10.3390/toxins17070329)
Supplement: Supplementary file 1 [file toxins-17-00329-s001.zip]

Archive with 1 entries (1 files):
- toxins-3698358-supplementary.pdf
